# Supplementary material for: Comparative Analysis of Localization and Composition of Adult Neurogenic Niches in the Chondrichthyans Raja asterias and Torpedo ocellata
Source: Int J Mol Sci. 2025 Apr 10;26(8):3563. doi: 10.3390/ijms26083563 (PMC12027359; doi:10.3390/ijms26083563)
Supplement: Supplementary file 1 [file ijms-26-03563-s001.zip]

Archive with 7 entries (7 files):
- Supplementary Figs.pdf
- Supplementary1_MesS100pcna.tif
- Supplementary2_THstainingTO SB.tif
- Supplementary3_TelMesISHImmuno.tif
- Video_S1.mp4
- video_S2.mp4
- Video_S3.mp4
